# Supplementary material for: MeJA-mediated enhancement of salt-tolerance of Populus wutunensis by 5-aminolevulinic acid
Source: BMC Plant Biol. 2023 Apr 6;23:185. doi: 10.1186/s12870-023-04161-7 (PMC10077631; doi:10.1186/s12870-023-04161-7)
Supplement: Supplementary file 3 — Supplementary Material 3 [file 12870_2023_4161_MOESM3_ESM.xlsx]

## Sheet: Sheet1
Table S1 Transcriptome sequencing data
Sample	Raw Reads	Clean Reads	Clean Base(G)	Error Rate(%)	Q20(%)	Q30(%)	GC Content(%)
T0-1	46877658	44128510	6.62	0.03	97.78	93.52	44.27
T0-2	48274358	46595636	6.99	0.03	97.68	93.28	44.42
T0-3	47838388	46271192	6.94	0.03	97.6	93.1	44.25
T1-1	50567772	48921538	7.34	0.03	97.71	93.3	44.21
T1-2	45257868	43760344	6.56	0.03	97.71	93.32	44.25
T1-3	47078938	45200796	6.78	0.03	97.96	93.86	44.34
T2-1	47138842	45579196	6.84	0.03	97.65	93.18	44.2
T2-2	46960534	45276028	6.79	0.03	97.63	93.14	44.38
T2-3	47388766	45768682	6.87	0.03	97.7	93.3	44.04
T4-1	47562534	45521060	6.83	0.03	97.69	93.3	44.3
T4-2	46841922	45161384	6.77	0.03	97.84	93.57	44.1
T4-3	47186460	44897822	6.73	0.03	97.63	93.06	44.08
