# Supplementary material for: MeJA-mediated enhancement of salt-tolerance of Populus wutunensis by 5-aminolevulinic acid
Source: BMC Plant Biol. 2023 Apr 6;23:185. doi: 10.1186/s12870-023-04161-7 (PMC10077631; doi:10.1186/s12870-023-04161-7)
Supplement: Supplementary file 4 — Supplementary Material 4 [file 12870_2023_4161_MOESM4_ESM.xlsx]

## Sheet: Sheet1
Table S2 Transcriptome assembly quality
Type	Number	Mean Length	N50	N90	Total Bases
Transcript	209438	1281	1907	624	268245542
Unigene	189370	1387	1941	694	262683866
