# Supplementary material for: MeJA-mediated enhancement of salt-tolerance of Populus wutunensis by 5-aminolevulinic acid
Source: BMC Plant Biol. 2023 Apr 6;23:185. doi: 10.1186/s12870-023-04161-7 (PMC10077631; doi:10.1186/s12870-023-04161-7)
Supplement: Supplementary file 5 — Supplementary Material 5 [file 12870_2023_4161_MOESM5_ESM.xlsx]

## Sheet: Sheet1
Table S3 Gene annotation data
Database	Number of Genes	Percentage (%)
KEGG	112390	59.35
NR	160999	85.02
SwissProt	110418	58.31
Trembl	158640	83.77
KOG	91692	48.42
GO	136342	72
Pfam	108355	57.22
Annotated in at least one Database	161585	85.33
Total Unigenes	189370	100
